# Supplementary material for: A concerted mechanism involving ACAT and SREBPs by which oxysterols deplete accessible cholesterol to restrict microbial infection
Source: eLife. 2023 Jan 25;12:e83534. doi: 10.7554/eLife.83534 (PMC9925056; doi:10.7554/eLife.83534)
Supplement: Figure 1—source data 1. [file elife-83534-fig1-data1.zip]

Archive with 24 entries (23 files):
- Figure 1-source data 1/
- __MACOSX/._Figure 1-source data 1
- Figure 1-source data 1/Figure 1-source data 1.pdf
- __MACOSX/Figure 1-source data 1/._Figure 1-source data 1.pdf
- Figure 1-source data 1/Figure 1G Actin.tif
- __MACOSX/Figure 1-source data 1/._Figure 1G Actin.tif
- Figure 1-source data 1/Figure 1G SREBP2.tif
- __MACOSX/Figure 1-source data 1/._Figure 1G SREBP2.tif
- Figure 1-source data 1/Figure 1A Actin.tif
- __MACOSX/Figure 1-source data 1/._Figure 1A Actin.tif
- Figure 1-source data 1/Figure 1E OlyA.tif
- __MACOSX/Figure 1-source data 1/._Figure 1E OlyA.tif
- Figure 1-source data 1/Figure 1A ALOD4.tif
- __MACOSX/Figure 1-source data 1/._Figure 1A ALOD4.tif
- Figure 1-source data 1/Figure 1E Actin.tif
- __MACOSX/Figure 1-source data 1/._Figure 1E Actin.tif
- Figure 1-source data 1/Figure 1B ALOD4.tif
- __MACOSX/Figure 1-source data 1/._Figure 1B ALOD4.tif
- Figure 1-source data 1/Figure 1D ALOD4.tif
- __MACOSX/Figure 1-source data 1/._Figure 1D ALOD4.tif
- Figure 1-source data 1/Figure 1D Actin.tif
- __MACOSX/Figure 1-source data 1/._Figure 1D Actin.tif
- Figure 1-source data 1/Figure 1B Actin.tif
- __MACOSX/Figure 1-source data 1/._Figure 1B Actin.tif
