# Supplementary material for: A concerted mechanism involving ACAT and SREBPs by which oxysterols deplete accessible cholesterol to restrict microbial infection
Source: eLife. 2023 Jan 25;12:e83534. doi: 10.7554/eLife.83534 (PMC9925056; doi:10.7554/eLife.83534)
Supplement: Figure 1—source data 2. [file elife-83534-fig1-data2.zip]

Archive with 2 entries (2 files):
- Figure 1-source data 2.xlsx
- __MACOSX/._Figure 1-source data 2.xlsx
