# Supplementary material for: A concerted mechanism involving ACAT and SREBPs by which oxysterols deplete accessible cholesterol to restrict microbial infection
Source: eLife. 2023 Jan 25;12:e83534. doi: 10.7554/eLife.83534 (PMC9925056; doi:10.7554/eLife.83534)
Supplement: Figure 2—source data 1. [file elife-83534-fig2-data1.zip]

Archive with 54 entries (53 files):
- Figure 2-source data 1/
- __MACOSX/._Figure 2-source data 1
- Figure 2-source data 1/Figure 2A ALOD4 for ACAT1 KO hACAT1(H460A) cells.tif
- __MACOSX/Figure 2-source data 1/._Figure 2A ALOD4 for ACAT1 KO hACAT1(H460A) cells.tif
- Figure 2-source data 1/Figure 2D Actin for LXR-deficient ALOD4.tif
- __MACOSX/Figure 2-source data 1/._Figure 2D Actin for LXR-deficient ALOD4.tif
- Figure 2-source data 1/Figure 2D ALOD4 for WT cells.tif
- __MACOSX/Figure 2-source data 1/._Figure 2D ALOD4 for WT cells.tif
- Figure 2-source data 1/.DS_Store
- __MACOSX/Figure 2-source data 1/._.DS_Store
- Figure 2-source data 1/Figure 2C WT ALOD4.tif
- __MACOSX/Figure 2-source data 1/._Figure 2C WT ALOD4.tif
- Figure 2-source data 1/Figure 2D ALOD4 for LXR-deficient cells.tif
- __MACOSX/Figure 2-source data 1/._Figure 2D ALOD4 for LXR-deficient cells.tif
- Figure 2-source data 1/Figure 2C Actin for WT OlyA.tif
- __MACOSX/Figure 2-source data 1/._Figure 2C Actin for WT OlyA.tif
- Figure 2-source data 1/Figure 2A ALOD4 for ACAT1 KO hACAT(WT) cells.tif
- __MACOSX/Figure 2-source data 1/._Figure 2A ALOD4 for ACAT1 KO hACAT(WT) cells.tif
- Figure 2-source data 1/Figure 2C WT OlyA.tif
- __MACOSX/Figure 2-source data 1/._Figure 2C WT OlyA.tif
- Figure 2-source data 1/Figure 2A Actin for ACAT1 KOh ACAT1(H460A) cells.tif
- __MACOSX/Figure 2-source data 1/._Figure 2A Actin for ACAT1 KOh ACAT1(H460A) cells.tif
- Figure 2-source data 1/Figure 2D OlyA for WT cells.tif
- __MACOSX/Figure 2-source data 1/._Figure 2D OlyA for WT cells.tif
- Figure 2-source data 1/Figure 2-source data 1.pdf
- __MACOSX/Figure 2-source data 1/._Figure 2-source data 1.pdf
- Figure 2-source data 1/Figure 2C Scap-deficient ALOD4.tif
- __MACOSX/Figure 2-source data 1/._Figure 2C Scap-deficient ALOD4.tif
- Figure 2-source data 1/Figure 2A ALOD4 for WT cells.tif
- __MACOSX/Figure 2-source data 1/._Figure 2A ALOD4 for WT cells.tif
- Figure 2-source data 1/Figure 2A Actin for ACAT1 KO hACAT1(WT) cells.tif
- __MACOSX/Figure 2-source data 1/._Figure 2A Actin for ACAT1 KO hACAT1(WT) cells.tif
- Figure 2-source data 1/Figure 2C Scap-deficient OlyA.tif
- __MACOSX/Figure 2-source data 1/._Figure 2C Scap-deficient OlyA.tif
- Figure 2-source data 1/Figure 2A Actin for WT cells.tif
- __MACOSX/Figure 2-source data 1/._Figure 2A Actin for WT cells.tif
- Figure 2-source data 1/Figure 2A ALOD4 for ACAT1 KO cells.tif
- __MACOSX/Figure 2-source data 1/._Figure 2A ALOD4 for ACAT1 KO cells.tif
- Figure 2-source data 1/Figure 2D Actin for LXR-deficient OlyA.tif
- __MACOSX/Figure 2-source data 1/._Figure 2D Actin for LXR-deficient OlyA.tif
- Figure 2-source data 1/Figure 2D Actin for WT OlyA.tif
- __MACOSX/Figure 2-source data 1/._Figure 2D Actin for WT OlyA.tif
- Figure 2-source data 1/Figure 2C Actin for Scap-deficient ALOD4.tif
- __MACOSX/Figure 2-source data 1/._Figure 2C Actin for Scap-deficient ALOD4.tif
- Figure 2-source data 1/Figure 2D OlyA for LXR-deficient cells.tif
- __MACOSX/Figure 2-source data 1/._Figure 2D OlyA for LXR-deficient cells.tif
- Figure 2-source data 1/Figure 2D Actin for WT ALOD4.tif
- __MACOSX/Figure 2-source data 1/._Figure 2D Actin for WT ALOD4.tif
- Figure 2-source data 1/Figure 2A Actin for ACAT1 KO cells.tif
- __MACOSX/Figure 2-source data 1/._Figure 2A Actin for ACAT1 KO cells.tif
- Figure 2-source data 1/Figure 2C Actin for Scap-deficient OlyA.tif
- __MACOSX/Figure 2-source data 1/._Figure 2C Actin for Scap-deficient OlyA.tif
- Figure 2-source data 1/Figure 2C Actin for WT ALOD4.tif
- __MACOSX/Figure 2-source data 1/._Figure 2C Actin for WT ALOD4.tif
