# Supplementary material for: A concerted mechanism involving ACAT and SREBPs by which oxysterols deplete accessible cholesterol to restrict microbial infection
Source: eLife. 2023 Jan 25;12:e83534. doi: 10.7554/eLife.83534 (PMC9925056; doi:10.7554/eLife.83534)
Supplement: Figure 2—figure supplement 1—source data 1. [file elife-83534-fig2-figsupp1-data1.zip]

Archive with 12 entries (11 files):
- Figure 2-figure supplement 1-source data 1/
- __MACOSX/._Figure 2-figure supplement 1-source data 1
- Figure 2-figure supplement 1-source data 1/Figure 2 figure supplement 1C Actin.tif
- __MACOSX/Figure 2-figure supplement 1-source data 1/._Figure 2 figure supplement 1C Actin.tif
- Figure 2-figure supplement 1-source data 1/Figure 2 figure supplement 1B Actin.tif
- __MACOSX/Figure 2-figure supplement 1-source data 1/._Figure 2 figure supplement 1B Actin.tif
- Figure 2-figure supplement 1-source data 1/Figure 2 figure supplement 1C ACAT1.tif
- __MACOSX/Figure 2-figure supplement 1-source data 1/._Figure 2 figure supplement 1C ACAT1.tif
- Figure 2-figure supplement 1-source data 1/Figure 2 figure supplement 1B ACAT1.tif
- __MACOSX/Figure 2-figure supplement 1-source data 1/._Figure 2 figure supplement 1B ACAT1.tif
- Figure 2-figure supplement 1-source data 1/Figure 2-figure supplement-source data 1.pdf
- __MACOSX/Figure 2-figure supplement 1-source data 1/._Figure 2-figure supplement-source data 1.pdf
