# Supplementary material for: A concerted mechanism involving ACAT and SREBPs by which oxysterols deplete accessible cholesterol to restrict microbial infection
Source: eLife. 2023 Jan 25;12:e83534. doi: 10.7554/eLife.83534 (PMC9925056; doi:10.7554/eLife.83534)
Supplement: Figure 2—figure supplement 3—source data 1. [file elife-83534-fig2-figsupp3-data1.zip]

Archive with 14 entries (13 files):
- Figure 2-figure supplement 3-source data 1/
- __MACOSX/._Figure 2-figure supplement 3-source data 1
- Figure 2-figure supplement 3-source data 1/Figure 2 figure supplement 3 Actin ACAT1 KO hACAT1(WT).tif
- __MACOSX/Figure 2-figure supplement 3-source data 1/._Figure 2 figure supplement 3 Actin ACAT1 KO hACAT1(WT).tif
- Figure 2-figure supplement 3-source data 1/Figure 2 figure supplement 3 Actin ACAT1 KO.tif
- __MACOSX/Figure 2-figure supplement 3-source data 1/._Figure 2 figure supplement 3 Actin ACAT1 KO.tif
- Figure 2-figure supplement 3-source data 1/Figure 2 figure supplement 3 SREBP2 for all cell lines.tif
- __MACOSX/Figure 2-figure supplement 3-source data 1/._Figure 2 figure supplement 3 SREBP2 for all cell lines.tif
- Figure 2-figure supplement 3-source data 1/Figure 2 figure supplement 3 Actin ACAT KO hACAT1(H460A).tif
- __MACOSX/Figure 2-figure supplement 3-source data 1/._Figure 2 figure supplement 3 Actin ACAT KO hACAT1(H460A).tif
- Figure 2-figure supplement 3-source data 1/Figure 2-figure supplement 3-source data 1.pdf
- __MACOSX/Figure 2-figure supplement 3-source data 1/._Figure 2-figure supplement 3-source data 1.pdf
- Figure 2-figure supplement 3-source data 1/Figure 2 figure supplement 3 Actin WT.tif
- __MACOSX/Figure 2-figure supplement 3-source data 1/._Figure 2 figure supplement 3 Actin WT.tif
