# Supplementary material for: A concerted mechanism involving ACAT and SREBPs by which oxysterols deplete accessible cholesterol to restrict microbial infection
Source: eLife. 2023 Jan 25;12:e83534. doi: 10.7554/eLife.83534 (PMC9925056; doi:10.7554/eLife.83534)
Supplement: Figure 3—source data 1. [file elife-83534-fig3-data1.zip]

Archive with 20 entries (19 files):
- Figure 3-source data 1/
- __MACOSX/._Figure 3-source data 1
- Figure 3-source data 1/Figure 3D SREBP2 for ACAT1 KO cells.tif
- __MACOSX/Figure 3-source data 1/._Figure 3D SREBP2 for ACAT1 KO cells.tif
- Figure 3-source data 1/Figure 3-soiuce data 1.pdf
- __MACOSX/Figure 3-source data 1/._Figure 3-soiuce data 1.pdf
- Figure 3-source data 1/Figure 3C Actin for WT and ACAT1 KO cells.tif
- __MACOSX/Figure 3-source data 1/._Figure 3C Actin for WT and ACAT1 KO cells.tif
- Figure 3-source data 1/Figure 3E SREBP2 for ACAT1 KO cells.tif
- __MACOSX/Figure 3-source data 1/._Figure 3E SREBP2 for ACAT1 KO cells.tif
- Figure 3-source data 1/Figure 3E Actin for WT and ACAT1 KO cells.tif
- __MACOSX/Figure 3-source data 1/._Figure 3E Actin for WT and ACAT1 KO cells.tif
- Figure 3-source data 1/Figure 3D SREBP2 for WT cells.tif
- __MACOSX/Figure 3-source data 1/._Figure 3D SREBP2 for WT cells.tif
- Figure 3-source data 1/Figure 3C SREBP2 for WT and ACAT1 KO cells.tif
- __MACOSX/Figure 3-source data 1/._Figure 3C SREBP2 for WT and ACAT1 KO cells.tif
- Figure 3-source data 1/Figure 3E SREBP2 for WT cells.tif
- __MACOSX/Figure 3-source data 1/._Figure 3E SREBP2 for WT cells.tif
- Figure 3-source data 1/Figure 3D Actin for WT and ACAT1 KO cells.tif
- __MACOSX/Figure 3-source data 1/._Figure 3D Actin for WT and ACAT1 KO cells.tif
