# Supplementary material for: A concerted mechanism involving ACAT and SREBPs by which oxysterols deplete accessible cholesterol to restrict microbial infection
Source: eLife. 2023 Jan 25;12:e83534. doi: 10.7554/eLife.83534 (PMC9925056; doi:10.7554/eLife.83534)
Supplement: Figure 4—source data 1. [file elife-83534-fig4-data1.zip]

Archive with 46 entries (45 files):
- Figure 4-source data 1/
- __MACOSX/._Figure 4-source data 1
- Figure 4-source data 1/Figure 4C ALOD4 for None-2.tif
- __MACOSX/Figure 4-source data 1/._Figure 4C ALOD4 for None-2.tif
- Figure 4-source data 1/Figure 4A Actin.tif
- __MACOSX/Figure 4-source data 1/._Figure 4A Actin.tif
- Figure 4-source data 1/.DS_Store
- __MACOSX/Figure 4-source data 1/._.DS_Store
- Figure 4-source data 1/Figure 4B BP1c Actin.tif
- __MACOSX/Figure 4-source data 1/._Figure 4B BP1c Actin.tif
- Figure 4-source data 1/Figure 4B BP1c ALOD4.tif
- __MACOSX/Figure 4-source data 1/._Figure 4B BP1c ALOD4.tif
- Figure 4-source data 1/Figure 4A ALOD4.tif
- __MACOSX/Figure 4-source data 1/._Figure 4A ALOD4.tif
- Figure 4-source data 1/Figure 4B BP1a FLAG.tif
- __MACOSX/Figure 4-source data 1/._Figure 4B BP1a FLAG.tif
- Figure 4-source data 1/Figure 4D Actin for WT cells.tif
- __MACOSX/Figure 4-source data 1/._Figure 4D Actin for WT cells.tif
- Figure 4-source data 1/Figure 4C Actin for Inhibitor.tif
- __MACOSX/Figure 4-source data 1/._Figure 4C Actin for Inhibitor.tif
- Figure 4-source data 1/Figure 4C ALOD4 for Inhibitor.tif
- __MACOSX/Figure 4-source data 1/._Figure 4C ALOD4 for Inhibitor.tif
- Figure 4-source data 1/Figure 4-souce data 1.pdf
- __MACOSX/Figure 4-source data 1/._Figure 4-souce data 1.pdf
- Figure 4-source data 1/Figure 4B BP2 Actin.tif
- __MACOSX/Figure 4-source data 1/._Figure 4B BP2 Actin.tif
- Figure 4-source data 1/Figure 4C Actin for None-2.tif
- __MACOSX/Figure 4-source data 1/._Figure 4C Actin for None-2.tif
- Figure 4-source data 1/Figure 4B BP2 FLAG.tif
- __MACOSX/Figure 4-source data 1/._Figure 4B BP2 FLAG.tif
- Figure 4-source data 1/Figure 4B BP1a Actin.tif
- __MACOSX/Figure 4-source data 1/._Figure 4B BP1a Actin.tif
- Figure 4-source data 1/Figure 4D ALOD4 for WT cells.tif
- __MACOSX/Figure 4-source data 1/._Figure 4D ALOD4 for WT cells.tif
- Figure 4-source data 1/Figure 4B BP1a ALOD4.tif
- __MACOSX/Figure 4-source data 1/._Figure 4B BP1a ALOD4.tif
- Figure 4-source data 1/Figure 4B BP1c FLAG.tif
- __MACOSX/Figure 4-source data 1/._Figure 4B BP1c FLAG.tif
- Figure 4-source data 1/Figure 4B BP2 ALOD4.tif
- __MACOSX/Figure 4-source data 1/._Figure 4B BP2 ALOD4.tif
- Figure 4-source data 1/Figure 4D Actin for ACAT1 KO cells.tif
- __MACOSX/Figure 4-source data 1/._Figure 4D Actin for ACAT1 KO cells.tif
- Figure 4-source data 1/Figure 4A SREBP2.tif
- __MACOSX/Figure 4-source data 1/._Figure 4A SREBP2.tif
- Figure 4-source data 1/Figure 4D ALOD4 for ACAT1 KO cells.tif
- __MACOSX/Figure 4-source data 1/._Figure 4D ALOD4 for ACAT1 KO cells.tif
